# Supplementary material for: Are females more variable than males in gene expression? Meta-analysis of microarray datasets
Source: Biol Sex Differ. 2015 Oct 29;6:18. doi: 10.1186/s13293-015-0036-8 (PMC4640155; doi:10.1186/s13293-015-0036-8)
Supplement: Additional file 1: Table S1. — A list of microarray databases analyzed in the present study. Sample number indicates the number of independent replicate tissues or animals. [file 13293_2015_36_MOESM1_ESM.xls]

## Sheet: ST1
Supplementary Table 1
Sample number indicates the number of independent replicate tissues or animals.
GEO #	Species	Tissue	Sample #		Treatment / Disease
			Male	female
GSE15222	human	brain	102	84	Control
GSE17755	human	blood	19	93	rheumatoid arthritis
GSE17755	human	blood	18	33	systemic-onset juvenile idiopathic arthritis
GSE17755	human	blood	23	22	Control
GSE25935	human	liver	132	74	Control
GSE27916	human	subcutaneous adipose	113	262	Control
GSE29378	human	brain	11	5	Control
GSE29378	human	brain	8	8	Alzheimer
GSE29378	human	brain	11	5	Control
GSE29378	human	brain	8	7	Alzheimer
GSE32504	human	liver	78	71	Control
GSE33000	human	prefrontal cortex brain	123	34	Control
GSE33000	human	prefrontal cortex brain	135	175	Alzheimers disease
GSE33000	human	prefrontal cortex brain	83	74	Huntingtons disease
GSE33828	human	blood	409	472	Control
GSE34289	human	thyroid nodules	50	174	benign
GSE34289	human	thyroid nodules	38	105	malignant
GSE36980	human	brain	7	8	Alzheimer
GSE36980	human	brain	9	9	Control
GSE36980	human	brain	5	5	Alzheimer
GSE36980	human	brain	8	11	Control
GSE36980	human	brain	3	4	Alzheimer
GSE36980	human	brain	5	5	Control
GSE38485	human	blood	16	6	Control
GSE38485	human	blood	11	4	schizophrenia
GSE38485	human	blood	42	54	Control
GSE38485	human	blood	76	30	schizophrenia
GSE38900	human	whole blood	13	18	Control
GSE38900	human	whole blood	53	54	acute Respiratory Syncytial Virus lower respiratory tract infection
GSE38900	human	whole blood	19	11	acute human Rhinovirus lower respiratory tract infection
GSE38900	human	whole blood	7	9	acute human Influenza A lower respiratory tract infection
GSE38900	human	whole blood	11	10	1-2 month after the acute hospitalization in children with Respiratory Syncytial Virus
GSE38900	human	whole blood	17	11	acute Respiratory Syncytial Virus lower respiratory tract infection
GSE41848	human	blood	10	28	Control
GSE41848	human	blood	13	41	multiple sclerosis patients
GSE41848	human	blood	10	31	Control
GSE41848	human	blood	11	31	multiple sclerosis patients
GSE41848	human	blood	11	26	multiple sclerosis patients
GSE44076	human	colon	27	23	Mucosa (healthy)
GSE44076	human	colon	71	27	Control
GSE44076	human	colon	71	27	Tumor
GSE44456	human	brain	13	6	Control
GSE44456	human	brain	14	6	alcoholic
GSE45986	human	peripheral white blood cell	115	114	Control (Caucasian family cohort of high risks for the metabolic syndrome)
GSE46097	human	blood	27	36	Control
GSE46097	human	blood	27	36	Ornish intervention participant
GSE46706	human	brain	95	35	Control
GSE46706	human	brain	93	34	Control
GSE46706	human	brain	92	30	Control
GSE46706	human	brain	88	31	Control
GSE46706	human	brain	94	35	Control
GSE46706	human	brain	96	33	Control
GSE46706	human	brain	73	28	Control
GSE46706	human	brain	86	33	Control
GSE46706	human	brain	91	33	Control
GSE46706	human	brain	97	34	Control
GSE47460	human	lung	49	59	Control
GSE47460	human	lung	125	95	Chronic Obstructive Lung Disease
GSE47460	human	lung	147	107	Interstitial lung disease
GSE47729	human	peripheral blood	45	77	Control
GSE47729	human	peripheral blood	61	167	Control
GSE48350	human	postcentral gyrus	23	20	Control
GSE48350	human	superior frontal gyrus	24	24	Control
GSE48350	human	hippocampus	23	20	Control
GSE48350	human	entorhinal cortex	21	18	Control
GSE48350	human	postcentral gyrus	10	15	Alzheimer's Disease
GSE48350	human	superior frontal gyrus	7	14	Alzheimer's Disease
GSE48350	human	hippocampus	9	10	Alzheimer's Disease
GSE48350	human	entorhinal cortex	7	8	Alzheimer's Disease
GSE5281	human	brain	5	3	Alzheimer
GSE5281	human	brain	7	4	Alzheimer
GSE5281	human	brain	10	3	Control
GSE5281	human	brain	10	3	Control
GSE5281	human	brain	8	4	Control
GSE5281	human	brain	9	4	Control
GSE5281	human	brain	7	4	Control
GSE5281	human	brain	9	3	Control
GSE53243	human	skin	32	32	Control
GSE61279	human	liver	9	5	Fetal
GSE61279	human	liver	23	27	Control
GSE61279	human	liver	23	19	Cancer
GSE7307	human	brain	4	5	Control
GSE7307	human	brain	4	5	Control
GSE7307	human	brain	4	5	Control
GSE7307	human	brain	4	5	Control
GSE7307	human	brain	5	4	Control
GSE7307	human	brain	4	5	Control
GSE7307	human	brain	3	5	Control
GSE7307	human	brain	4	4	Control
GSE7307	human	brain	4	4	Control
GSE7307	human	dorsal root ganglia	4	4	Control
GSE7307	human	brain	3	5	Control
GSE7307	human	nodose nucleus	4	4	Control
GSE7307	human	brain	4	4	Control
GSE7307	human	brain	3	5	Control
GSE7307	human	spinal cord	4	4	Control
GSE7307	human	brain	4	4	Control
GSE7307	human	brain	4	4	Control
GSE7307	human	trigeminal ganglia	4	4	Control
GSE7307	human	brain	4	4	Control
GSE7307	human	brain	3	4	Control
GSE7307	human	brain	3	4	Control
GSE7307	human	vestibular nuclei superior	3	4	Control
GSE11065	mouse	adipose	152	142	F2 intercross
GSE11338	mouse	liver	160	142	F2 intercross
GSE12795	mouse	muscle	157	128	F2 intercross
GSE12798	mouse	brain	153	139	F2 intercross
GSE16510	mouse	lung	6	6	Saline
GSE16510	mouse	lung	6	6	Urethane
GSE18224	mouse	heart	4	4	ERbKO Hypertrophy
GSE18224	mouse	heart	4	4	ERbKO Sham
GSE18224	mouse	heart	4	4	WT Hypertrophy
GSE18224	mouse	heart	4	4	WT Sham
GSE20724	mouse	gonadal fat	24	24	F2 intercross
GSE20724	mouse	liver	24	24	F2 intercross
GSE22927	mouse	brain	23	15	Tumor from Pten, p53 and Rb1 double/triple knockout mouse
GSE23294	mouse	heart	5	5	Myocardial infarction
GSE23294	mouse	heart	5	5	Sham
GSE25322	mouse	liver	156	144	F2 intercross
GSE25506	mouse	liver	196	191	F2 intercross
GSE25506	mouse	kidney medulla	179	170	F2 intercross
GSE25506	mouse	kidney cortex	181	176	F2 intercross
GSE25506	mouse	adipose gwat	189	174	F2 intercross
GSE25700	mouse	heart	4	4	WT soy
GSE25700	mouse	heart	4	4	WT casein
GSE25700	mouse	heart	3	3	HCM (hypertrophic cardiomyopathy) soy
GSE25700	mouse	heart	4	4	HCM (hypertrophic cardiomyopathy) casein
GSE30427	mouse	thyroid	3	3	WT
GSE30427	mouse	thyroid	3	3	Pten KO
GSE3086	mouse	adipose	152	143	ApoE null
GSE3087	mouse	brain	121	128	ApoE null
GSE30878	mouse	lung	8	8	WT
GSE30878	mouse	lung	7	7	Cancer
GSE3100	mouse	lung	3	3	BALBc CF (Cystic fibrosis)
GSE3100	mouse	lung	3	3	C57BL6 Control
GSE3100	mouse	lung	3	3	BALBc Control
GSE35322	mouse	skin	5	5	Young
GSE35322	mouse	skin	5	5	Old
GSE35676	mouse	bone marrow	91	79	ApoE (-/-)
GSE36674	mouse	hypothalamus	45	44	B2 x B6 recombinant inbred strain
GSE38409	mouse	lung	4	4	Air
GSE38409	mouse	lung	4	4	Second-hand smoke
GSE46359	mouse	liver	6	6	Low fat diet
GSE46359	mouse	liver	9	6	Western-style high fat diet
GSE48334	mouse	liver	29	25	Control
GSE51707	mouse	macrophages	3	3	WT, experimental autoimmune encephalomyelitis (EAE)
GSE51707	mouse	macrophages	3	3	p38 KO, experimental autoimmune encephalomyelitis (EAE)
GSE54597	mouse	liver	48	48	Hepatocarcinogenesis
GSE8409	mouse	cerebellum	5	5	Age < 60 days, Ad lib
GSE8409	mouse	cerebellum	5	5	60 < Age < 240 days, Ad lib
GSE8409	mouse	cerebellum	4	5	60 < Age < 240 days, Caloric restriction
GSE8409	mouse	cerebellum	5	5	240 < Age < 520 days, Ad lib
GSE8409	mouse	cerebellum	5	5	240 < Age < 520 days, Caloric restriction
GSE8409	mouse	cerebellum	4	5	520 days < Age, Ad lib
GSE8409	mouse	cerebellum	3	5	520 days < Age, Caloric restriction
GSE8410	mouse	cerebral cortex	5	5	Age < 60 days, Ad lib
GSE8410	mouse	cerebral cortex	5	5	60 < Age < 240 days, Ad lib
GSE8410	mouse	cerebral cortex	4	5	60 < Age < 240 days, Caloric restriction
GSE8410	mouse	cerebral cortex	5	5	240 < Age < 520 days, Ad lib
GSE8410	mouse	cerebral cortex	5	5	240 < Age < 520 days, Caloric restriction
GSE8410	mouse	cerebral cortex	5	5	520 days < Age, Ad lib
GSE8410	mouse	cerebral cortex	3	5	520 days < Age, Caloric restriction
GSE8411	mouse	hippocampus	5	5	Age < 60 days, Ad lib
GSE8411	mouse	hippocampus	5	5	60 < Age < 240 days, Ad lib
GSE8411	mouse	hippocampus	4	5	60 < Age < 240 days, Caloric restriction
GSE8411	mouse	hippocampus	5	5	240 < Age < 520 days, Ad lib
GSE8411	mouse	hippocampus	5	5	240 < Age < 520 days, Caloric restriction
GSE8411	mouse	hippocampus	5	5	520 days < Age, Ad lib
GSE8411	mouse	hippocampus	3	5	520 days < Age, Caloric restriction
GSE8412	mouse	spinal cord	5	5	Age < 60 days, Ad lib
GSE8412	mouse	spinal cord	5	5	60 < Age < 240 days, Ad lib
GSE8412	mouse	spinal cord	3	5	60 < Age < 240 days, Caloric restriction
GSE8412	mouse	spinal cord	5	5	240 < Age < 520 days, Ad lib
GSE8412	mouse	spinal cord	5	5	240 < Age < 520 days, Caloric restriction
GSE8412	mouse	spinal cord	5	5	520 days < Age, Ad lib
GSE8412	mouse	spinal cord	3	4	520 days < Age, Caloric restriction
GSE8413	mouse	striatum	5	5	Age < 60 days, Ad lib
GSE8413	mouse	striatum	5	5	60 < Age < 240 days, Ad lib
GSE8413	mouse	striatum	4	5	60 < Age < 240 days, Caloric restriction
GSE8413	mouse	striatum	5	5	240 < Age < 520 days, Ad lib
GSE8413	mouse	striatum	5	5	240 < Age < 520 days, Caloric restriction
GSE8413	mouse	striatum	5	5	520 days < Age, Ad lib
GSE8413	mouse	striatum	3	5	520 days < Age, Caloric restriction
GSE8414	mouse	cerebellum	5	5	Age < 60 days, Ad lib
GSE8414	mouse	cerebellum	5	5	60 < Age < 240 days, Ad lib
GSE8414	mouse	cerebellum	4	5	60 < Age < 240 days, Caloric restriction
GSE8414	mouse	cerebellum	5	5	240 < Age < 520 days, Ad lib
GSE8414	mouse	cerebellum	5	5	240 < Age < 520 days, Caloric restriction
GSE8414	mouse	cerebellum	4	5	520 days < Age, Ad lib
GSE8414	mouse	cerebellum	3	5	520 days < Age, Caloric restriction
GSE8415	mouse	cerebral cortex	5	5	Age < 60 days, Ad lib
GSE8415	mouse	cerebral cortex	5	5	60 < Age < 240 days, Ad lib
GSE8415	mouse	cerebral cortex	4	5	60 < Age < 240 days, Caloric restriction
GSE8415	mouse	cerebral cortex	5	5	240 < Age < 520 days, Ad lib
GSE8415	mouse	cerebral cortex	5	5	240 < Age < 520 days, Caloric restriction
GSE8415	mouse	cerebral cortex	5	5	520 days < Age, Ad lib
GSE8415	mouse	cerebral cortex	3	5	520 days < Age, Caloric restriction
GSE8417	mouse	hippocampus	5	5	Age < 60 days, Ad lib
GSE8417	mouse	hippocampus	5	5	60 < Age < 240 days, Ad lib
GSE8417	mouse	hippocampus	4	5	60 < Age < 240 days, Caloric restriction
GSE8417	mouse	hippocampus	5	5	240 < Age < 520 days, Ad lib
GSE8417	mouse	hippocampus	5	5	240 < Age < 520 days, Caloric restriction
GSE8417	mouse	hippocampus	5	5	520 days < Age, Ad lib
GSE8417	mouse	hippocampus	3	5	520 days < Age, Caloric restriction
GSE8418	mouse	spinal cord	5	5	Age < 60 days, Ad lib
GSE8418	mouse	spinal cord	5	5	60 < Age < 240 days, Ad lib
GSE8418	mouse	spinal cord	3	5	60 < Age < 240 days, Caloric restriction
GSE8418	mouse	spinal cord	5	5	240 < Age < 520 days, Ad lib
GSE8418	mouse	spinal cord	5	5	240 < Age < 520 days, Caloric restriction
GSE8418	mouse	spinal cord	5	5	520 days < Age, Ad lib
GSE8418	mouse	spinal cord	3	4	520 days < Age, Caloric restriction
GSE8419	mouse	striatum	5	5	Age < 60 days, Ad lib
GSE8419	mouse	striatum	5	5	60 < Age < 240 days, Ad lib
GSE8419	mouse	striatum	4	5	60 < Age < 240 days, Caloric restriction
GSE8419	mouse	striatum	5	5	240 < Age < 520 days, Ad lib
GSE8419	mouse	striatum	5	5	240 < Age < 520 days, Caloric restriction
GSE8419	mouse	striatum	5	5	520 days < Age, Ad lib
GSE8419	mouse	striatum	3	5	520 days < Age, Caloric restriction
GSE8512	mouse	bone marrow macrophages	114	93	ApoE (-/-)
GSE8831	mouse	adipose	4	4	Lean mice
GSE8831	mouse	adipose	4	4	ob/ob mice
GSE9895	mouse	adrenals	5	5	Age < 60 days, Ad lib
GSE9895	mouse	adrenals	5	5	60 < Age < 240 days, Ad lib
GSE9895	mouse	adrenals	5	5	240 < Age < 520 days, Ad lib
GSE9895	mouse	adrenals	5	5	520 days < Age, Ad lib
GSE9895	mouse	adrenals	5	5	Age < 60 days, Ad lib
GSE9895	mouse	adrenals	5	5	60 < Age < 240 days, Ad lib
GSE9895	mouse	adrenals	5	5	240 < Age < 520 days, Ad lib
GSE9895	mouse	adrenals	5	5	520 days < Age, Ad lib
GSE9898	mouse	bone marrow	4	5	Age < 60 days, Ad lib
GSE9898	mouse	bone marrow	5	5	60 < Age < 240 days, Ad lib
GSE9898	mouse	bone marrow	5	5	240 < Age < 520 days, Ad lib
GSE9898	mouse	bone marrow	5	2	520 days < Age, Ad lib
GSE9898	mouse	bone marrow	4	5	Age < 60 days, Ad lib
GSE9898	mouse	bone marrow	5	5	60 < Age < 240 days, Ad lib
GSE9898	mouse	bone marrow	5	5	240 < Age < 520 days, Ad lib
GSE9898	mouse	bone marrow	5	2	520 days < Age, Ad lib
GSE9900	mouse	eye	5	5	Age < 60 days, Ad lib
GSE9900	mouse	eye	5	5	60 < Age < 240 days, Ad lib
GSE9900	mouse	eye	5	5	240 < Age < 520 days, Ad lib
GSE9900	mouse	eye	5	5	520 days < Age, Ad lib
GSE9900	mouse	eye	5	5	Age < 60 days, Ad lib
GSE9900	mouse	eye	5	5	60 < Age < 240 days, Ad lib
GSE9900	mouse	eye	5	5	240 < Age < 520 days, Ad lib
GSE9900	mouse	eye	5	5	520 days < Age, Ad lib
GSE9902	mouse	heart	5	4	Age < 60 days, Ad lib
GSE9902	mouse	heart	5	5	60 < Age < 240 days, Ad lib
GSE9902	mouse	heart	5	5	240 < Age < 520 days, Ad lib
GSE9902	mouse	heart	4	5	520 days < Age, Ad lib
GSE9902	mouse	heart	5	4	Age < 60 days, Ad lib
GSE9902	mouse	heart	5	5	60 < Age < 240 days, Ad lib
GSE9902	mouse	heart	5	5	240 < Age < 520 days, Ad lib
GSE9902	mouse	heart	4	5	520 days < Age, Ad lib
GSE9904	mouse	kidney	5	5	Age < 60 days, Ad lib
GSE9904	mouse	kidney	5	5	60 < Age < 240 days, Ad lib
GSE9904	mouse	kidney	5	5	240 < Age < 520 days, Ad lib
GSE9904	mouse	kidney	5	5	520 days < Age, Ad lib
GSE9904	mouse	kidney	5	5	Age < 60 days, Ad lib
GSE9904	mouse	kidney	5	5	60 < Age < 240 days, Ad lib
GSE9904	mouse	kidney	5	5	240 < Age < 520 days, Ad lib
GSE9904	mouse	kidney	5	5	520 days < Age, Ad lib
GSE9905	mouse	liver	4	4	Age < 60 days, Ad lib
GSE9905	mouse	liver	5	4	60 < Age < 240 days, Ad lib
GSE9905	mouse	liver	3	4	240 < Age < 520 days, Ad lib
GSE9905	mouse	liver	4	4	520 days < Age, Ad lib
GSE9905	mouse	liver	4	4	Age < 60 days, Ad lib
GSE9905	mouse	liver	5	4	60 < Age < 240 days, Ad lib
GSE9905	mouse	liver	3	4	240 < Age < 520 days, Ad lib
GSE9905	mouse	liver	4	4	520 days < Age, Ad lib
GSE9906	mouse	lung	5	5	Age < 60 days, Ad lib
GSE9906	mouse	lung	5	5	60 < Age < 240 days, Ad lib
GSE9906	mouse	lung	5	5	240 < Age < 520 days, Ad lib
GSE9906	mouse	lung	5	5	520 days < Age, Ad lib
GSE9906	mouse	lung	5	5	Age < 60 days, Ad lib
GSE9906	mouse	lung	5	5	60 < Age < 240 days, Ad lib
GSE9906	mouse	lung	5	5	240 < Age < 520 days, Ad lib
GSE9906	mouse	lung	5	5	520 days < Age, Ad lib
GSE9907	mouse	skeletal muscle	5	5	Age < 60 days, Ad lib
GSE9907	mouse	skeletal muscle	5	5	60 < Age < 240 days, Ad lib
GSE9907	mouse	skeletal muscle	5	5	240 < Age < 520 days, Ad lib
GSE9907	mouse	skeletal muscle	5	5	520 days < Age, Ad lib
GSE9907	mouse	skeletal muscle	5	5	Age < 60 days, Ad lib
GSE9907	mouse	skeletal muscle	5	5	60 < Age < 240 days, Ad lib
GSE9907	mouse	skeletal muscle	5	5	240 < Age < 520 days, Ad lib
GSE9907	mouse	skeletal muscle	5	5	520 days < Age, Ad lib
GSE9908	mouse	spleen	5	5	Age < 60 days, Ad lib
GSE9908	mouse	spleen	5	5	60 < Age < 240 days, Ad lib
GSE9908	mouse	spleen	5	5	240 < Age < 520 days, Ad lib
GSE9908	mouse	spleen	5	5	520 days < Age, Ad lib
GSE9908	mouse	spleen	5	5	Age < 60 days, Ad lib
GSE9908	mouse	spleen	5	5	60 < Age < 240 days, Ad lib
GSE9908	mouse	spleen	5	5	240 < Age < 520 days, Ad lib
GSE9908	mouse	spleen	5	5	520 days < Age, Ad lib
